# Supplementary material for: Breast cancer incidence in Yogyakarta, Indonesia from 2008–2019: A cross-sectional study using trend analysis and geographical information system
Source: PLoS One. 2023 Jul 5;18(7):e0288073. doi: 10.1371/journal.pone.0288073 (PMC10321628; doi:10.1371/journal.pone.0288073)
Supplement: S1 Dataset — (XLSX) [file pone.0288073.s003.xlsx]

## Sheet: Figure 2
Age Group	ASR
	Sleman	Yogyakarta City	Bantul	Yogyakarta Province
20-24	1.95234	1.17165	1.8495	1.77
25-29	4.4221	6.2906	5.95368	5.35
30-34	13.333	18.327	13.9723	14.44
35-39	40.7141	39.3926	32.054	37.24
40-44	48.1365	44.3235	38.3169	43.76
45-49	71.0104	73.381	62.8579	68.28
50-54	76.6317	103.034	66.5906	77.53
55-59	78.5364	107.205	60.4143	76.87
60-64	77.3168	120.814	62.5853	80
65-69	59.3244	76.7049	39.8667	54.6
70-74	32.7756	79.5971	24.8756	36.9
75-79	26.5064	55.4871	16.5442	27.18
80+	12.1765	42.2817	13.6192	17.18

## Sheet: Figure 3
Age group	ASR
	Sleman		Yogyakarta City		Bantul
	2008-2013	2014-2019	2008-2013	2014-2019	2008-2013	2014-2019
20-24	2.44043	1.46426	0	2.34329	1.58529	2.11372
25-29	4.65484	4.18936	0	12.5812	2.58855	9.3188
30-34	6.0951	20.571	11.8878	24.7662	10.8172	17.1273
35-39	21.5093	59.9189	21.4869	57.2984	21.8339	42.2741
40-44	24.0683	72.2048	37.5446	51.1024	34.2202	42.4137
45-49	33.7557	108.265	34.6522	112.11	46.0958	79.6201
50-54	40.0242	113.239	50.9511	155.118	46.5077	86.6734
55-59	38.9857	118.087	45.279	169.13	47.9478	72.8807
60-64	32.1826	122.451	43.0808	198.546	36.9822	88.1884
65-69	39.8819	78.7669	37.6288	115.781	28.5612	51.1722
70-74	9.99933	55.5519	22.742	136.452	19.1351	30.6162
75-79	8.83548	44.1774	24.6609	86.3132	14.8898	18.1987
80+	2.31932	22.0336	15.3752	69.1882	16.0226	11.2158

## Sheet: Figure 4
Case ID	District	Stage
1	Bantul	Stage 1
2	Bantul	Stage 4
3	Bantul	Stage 1
4	Bantul	Unknown
5	Bantul	Stage 1
6	Bantul	Stage 1
7	Bantul	Stage 1
8	Bantul	Stage 2
9	Bantul	Stage 3
10	Bantul	Stage 1
11	Bantul	Stage 2
12	Bantul	Stage 1
13	Bantul	Stage 2
14	Bantul	Stage 2
15	Bantul	Unknown
16	Bantul	Stage 2
17	Bantul	Stage 2
18	Bantul	Stage 3
19	Bantul	Unknown
20	Bantul	Stage 1
21	Bantul	Stage 1
22	Bantul	Stage 1
23	Bantul	Stage 2
24	Bantul	Stage 2
25	Bantul	Stage 1
26	Bantul	Unknown
27	Bantul	Stage 1
28	Bantul	Stage 1
29	Bantul	Unknown
30	Bantul	Stage 2
31	Bantul	Stage 1
32	Bantul	Unknown
33	Bantul	Stage 1
34	Bantul	Stage 1
35	Bantul	Stage 3
36	Bantul	Stage 2
37	Bantul	Unknown
38	Bantul	Stage 2
39	Bantul	Stage 1
40	Bantul	Stage 2
41	Bantul	Unknown
42	Bantul	Stage 1
43	Bantul	Stage 1
44	Bantul	Unknown
45	Bantul	Stage 1
46	Bantul	Stage 2
47	Bantul	Stage 2
48	Bantul	Stage 1
49	Bantul	Stage 1
50	Bantul	Stage 1
51	Bantul	Stage 1
52	Bantul	Stage 1
53	Bantul	Stage 1
54	Bantul	Stage 1
55	Bantul	Stage 1
56	Bantul	Stage 1
57	Bantul	Stage 1
58	Bantul	Stage 3
59	Bantul	Stage 1
60	Bantul	Stage 1
61	Bantul	Stage 1
62	Bantul	Stage 1
63	Bantul	Stage 1
64	Bantul	Stage 2
65	Bantul	Stage 1
66	Bantul	Stage 1
67	Bantul	Stage 1
68	Bantul	Stage 2
69	Bantul	Stage 2
70	Bantul	Stage 1
71	Bantul	Stage 1
72	Bantul	Stage 1
73	Bantul	Stage 1
74	Yogyakarta City	Stage 2
75	Bantul	Stage 1
76	Bantul	Stage 1
77	Bantul	Stage 1
78	Bantul	Stage 1
79	Bantul	Stage 1
80	Bantul	Stage 1
81	Bantul	Stage 1
82	Bantul	Stage 1
83	Bantul	Stage 1
84	Bantul	Stage 2
85	Bantul	Stage 1
86	Bantul	Stage 1
87	Bantul	Stage 1
88	Bantul	Stage 2
89	Bantul	Stage 1
90	Bantul	Stage 1
91	Bantul	Stage 1
92	Bantul	Stage 2
93	Bantul	Stage 2
94	Bantul	Stage 1
95	Bantul	Stage 1
96	Bantul	Stage 1
97	Bantul	Stage 1
98	Bantul	Stage 2
99	Bantul	Stage 1
100	Bantul	Stage 1
101	Bantul	Stage 1
102	Bantul	Stage 1
103	Bantul	Stage 2
104	Bantul	Stage 1
105	Bantul	Stage 1
106	Bantul	Stage 1
107	Bantul	Stage 1
108	Bantul	Stage 1
109	Bantul	Stage 1
110	Bantul	Stage 1
111	Bantul	Stage 1
112	Bantul	Stage 1
113	Bantul	Stage 1
114	Bantul	Stage 1
115	Bantul	Stage 1
116	Bantul	Stage 1
117	Bantul	Stage 2
118	Bantul	Stage 2
119	Bantul	Stage 1
120	Bantul	Stage 1
121	Bantul	Stage 1
122	Bantul	Stage 1
123	Bantul	Stage 1
124	Bantul	Stage 1
125	Bantul	Stage 1
126	Bantul	Stage 1
127	Bantul	Stage 1
128	Bantul	Stage 2
129	Bantul	Unknown
130	Bantul	Unknown
131	Bantul	Unknown
132	Bantul	Unknown
133	Bantul	Unknown
134	Bantul	Unknown
135	Bantul	Unknown
136	Bantul	Unknown
137	Bantul	Unknown
138	Bantul	Unknown
139	Bantul	Unknown
140	Bantul	Unknown
141	Bantul	Unknown
142	Bantul	Unknown
143	Bantul	Unknown
144	Bantul	Unknown
145	Bantul	Unknown
146	Bantul	Unknown
147	Bantul	Unknown
148	Bantul	Unknown
149	Bantul	Unknown
150	Bantul	Unknown
151	Bantul	Unknown
152	Bantul	Unknown
153	Bantul	Unknown
154	Bantul	Unknown
155	Bantul	Unknown
156	Bantul	Unknown
157	Bantul	Unknown
158	Bantul	Unknown
159	Bantul	Unknown
160	Bantul	Unknown
161	Bantul	Unknown
162	Bantul	Unknown
163	Bantul	Unknown
164	Sleman	Unknown
165	Bantul	Unknown
166	Yogyakarta City	Unknown
167	Yogyakarta City	Unknown
168	Yogyakarta City	Unknown
169	Yogyakarta City	Unknown
170	Yogyakarta City	Unknown
171	Yogyakarta City	Unknown
172	Yogyakarta City	Unknown
173	Yogyakarta City	Unknown
174	Sleman	Unknown
175	Sleman	Unknown
176	Sleman	Unknown
177	Sleman	Unknown
178	Sleman	Unknown
179	Sleman	Unknown
180	Sleman	Unknown
181	Sleman	Unknown
182	Sleman	Unknown
183	Sleman	Unknown
184	Sleman	Unknown
185	Sleman	Unknown
186	Sleman	Unknown
187	Sleman	Unknown
188	Sleman	Unknown
189	Sleman	Unknown
190	Sleman	Unknown
191	Sleman	Unknown
192	Sleman	Unknown
193	Sleman	Unknown
194	Sleman	Unknown
195	Sleman	Unknown
196	Sleman	Unknown
197	Bantul	Unknown
198	Sleman	Unknown
199	Sleman	Unknown
200	Sleman	Unknown
201	Sleman	Unknown
202	Sleman	Unknown
203	Sleman	Unknown
204	Sleman	Unknown
205	Sleman	Unknown
206	Sleman	Unknown
207	Sleman	Unknown
208	Bantul	Unknown
209	Sleman	Unknown
210	Sleman	Unknown
211	Sleman	Unknown
212	Sleman	Unknown
213	Sleman	Unknown
214	Sleman	Unknown
215	Bantul	Unknown
216	Sleman	Unknown
217	Bantul	Unknown
218	Sleman	Unknown
219	Sleman	Unknown
220	Sleman	Unknown
221	Sleman	Unknown
222	Sleman	Unknown
223	Sleman	Unknown
224	Sleman	Unknown
225	Sleman	Unknown
226	Sleman	Unknown
227	Sleman	Unknown
228	Sleman	Unknown
229	Sleman	Unknown
230	Sleman	Unknown
231	Sleman	Unknown
232	Sleman	Unknown
233	Sleman	Unknown
234	Sleman	Unknown
235	Sleman	Unknown
236	Bantul	Unknown
237	Sleman	Unknown
238	Sleman	Unknown
239	Sleman	Unknown
240	Sleman	Unknown
241	Yogyakarta City	Unknown
242	Sleman	Unknown
243	Sleman	Unknown
244	Sleman	Unknown
245	Sleman	Unknown
246	Sleman	Unknown
247	Sleman	Unknown
248	Sleman	Unknown
249	Sleman	Unknown
250	Sleman	Unknown
251	Sleman	Unknown
252	Sleman	Unknown
253	Sleman	Unknown
254	Sleman	Unknown
255	Sleman	Unknown
256	Sleman	Unknown
257	Sleman	Unknown
258	Sleman	Unknown
259	Sleman	Unknown
260	Sleman	Unknown
261	Sleman	Unknown
262	Sleman	Unknown
263	Sleman	Unknown
264	Sleman	Unknown
265	Sleman	Unknown
266	Sleman	Unknown
267	Sleman	Unknown
268	Yogyakarta City	Unknown
269	Yogyakarta City	Unknown
270	Yogyakarta City	Unknown
271	Yogyakarta City	Unknown
272	Yogyakarta City	Unknown
273	Yogyakarta City	Unknown
274	Sleman	Unknown
275	Yogyakarta City	Unknown
276	Sleman	Unknown
277	Yogyakarta City	Unknown
278	Yogyakarta City	Unknown
279	Yogyakarta City	Unknown
280	Yogyakarta City	Unknown
281	Yogyakarta City	Unknown
282	Yogyakarta City	Unknown
283	Bantul	Unknown
284	Yogyakarta City	Unknown
285	Yogyakarta City	Unknown
286	Yogyakarta City	Unknown
287	Yogyakarta City	Unknown
288	Yogyakarta City	Unknown
289	Yogyakarta City	Unknown
290	Yogyakarta City	Unknown
291	Yogyakarta City	Unknown
292	Yogyakarta City	Unknown
293	Bantul	Unknown
294	Yogyakarta City	Unknown
295	Yogyakarta City	Unknown
296	Bantul	Unknown
297	Yogyakarta City	Unknown
298	Yogyakarta City	Unknown
299	Yogyakarta City	Unknown
300	Yogyakarta City	Unknown
301	Yogyakarta City	Unknown
302	Bantul	Unknown
303	Yogyakarta City	Unknown
304	Yogyakarta City	Unknown
305	Bantul	Unknown
306	Bantul	Unknown
307	Yogyakarta City	Unknown
308	Yogyakarta City	Unknown
309	Yogyakarta City	Unknown
310	Yogyakarta City	Unknown
311	Yogyakarta City	Unknown
312	Yogyakarta City	Unknown
313	Yogyakarta City	Unknown
314	Bantul	Unknown
315	Yogyakarta City	Unknown
316	Bantul	Unknown
317	Yogyakarta City	Unknown
318	Yogyakarta City	Unknown
319	Yogyakarta City	Unknown
320	Yogyakarta City	Unknown
321	Yogyakarta City	Unknown
322	Yogyakarta City	Unknown
323	Yogyakarta City	Unknown
324	Yogyakarta City	Unknown
325	Yogyakarta City	Unknown
326	Yogyakarta City	Unknown
327	Yogyakarta City	Unknown
328	Yogyakarta City	Unknown
329	Yogyakarta City	Unknown
330	Yogyakarta City	Unknown
331	Yogyakarta City	Unknown
332	Yogyakarta City	Unknown
333	Bantul	Unknown
334	Bantul	Unknown
335	Bantul	Unknown
336	Sleman	Unknown
337	Yogyakarta City	Unknown
338	Yogyakarta City	Unknown
339	Yogyakarta City	Unknown
340	Yogyakarta City	Unknown
341	Yogyakarta City	Unknown
342	Yogyakarta City	Unknown
343	Yogyakarta City	Unknown
344	Yogyakarta City	Unknown
345	Yogyakarta City	Unknown
346	Yogyakarta City	Unknown
347	Yogyakarta City	Unknown
348	Sleman	Unknown
349	Yogyakarta City	Unknown
350	Yogyakarta City	Unknown
351	Yogyakarta City	Unknown
352	Bantul	Unknown
353	Sleman	Unknown
354	Sleman	Unknown
355	Sleman	Unknown
356	Sleman	Unknown
357	Sleman	Unknown
358	Sleman	Unknown
359	Sleman	Unknown
360	Sleman	Unknown
361	Sleman	Unknown
362	Sleman	Unknown
363	Sleman	Unknown
364	Sleman	Unknown
365	Sleman	Unknown
366	Sleman	Unknown
367	Sleman	Unknown
368	Sleman	Unknown
369	Sleman	Unknown
370	Sleman	Unknown
371	Sleman	Unknown
372	Sleman	Unknown
373	Sleman	Unknown
374	Sleman	Unknown
375	Sleman	Unknown
376	Sleman	Stage 2
377	Sleman	Unknown
378	Sleman	Stage 2
379	Sleman	Unknown
380	Yogyakarta City	Stage 3
381	Bantul	Stage 4
382	Bantul	Stage 3
383	Sleman	Unknown
384	Bantul	Stage 3
385	Yogyakarta City	Stage 4
386	Yogyakarta City	Stage 2
387	Sleman	Stage 4
388	Yogyakarta City	Stage 3
389	Bantul	Stage 4
390	Bantul	Unknown
391	Bantul	Stage 4
392	Yogyakarta City	Stage 3
393	Bantul	Stage 2
394	Bantul	Stage 3
395	Sleman	Stage 4
396	Bantul	Stage 3
397	Bantul	Unknown
398	Bantul	Unknown
399	Bantul	Unknown
400	Bantul	Unknown
401	Bantul	Stage 4
402	Bantul	Unknown
403	Bantul	Stage 2
404	Bantul	Unknown
405	Yogyakarta City	Stage 3
406	Bantul	Unknown
407	Bantul	Unknown
408	Bantul	Unknown
409	Bantul	Unknown
410	Bantul	Stage 2
411	Bantul	Unknown
412	Bantul	Unknown
413	Bantul	Unknown
414	Bantul	Unknown
415	Bantul	Stage 2
416	Bantul	Unknown
417	Bantul	Unknown
418	Bantul	Stage 2
419	Bantul	Unknown
420	Yogyakarta City	Unknown
421	Bantul	Unknown
422	Bantul	Unknown
423	Bantul	Unknown
424	Bantul	Unknown
425	Bantul	Unknown
426	Sleman	Unknown
427	Bantul	Stage 3
428	Bantul	Unknown
429	Bantul	Stage 2
430	Bantul	Stage 4
431	Bantul	Stage 2
432	Yogyakarta City	Unknown
433	Bantul	Unknown
434	Bantul	Stage 2
435	Bantul	Unknown
436	Bantul	Unknown
437	Bantul	Unknown
438	Bantul	Unknown
439	Bantul	Stage 4
440	Bantul	Unknown
441	Bantul	Unknown
442	Bantul	Stage 2
443	Bantul	Stage 4
444	Sleman	Stage 4
445	Bantul	Unknown
446	Bantul	Unknown
447	Bantul	Unknown
448	Bantul	Unknown
449	Bantul	Unknown
450	Bantul	Unknown
451	Bantul	Unknown
452	Sleman	Unknown
453	Bantul	Unknown
454	Bantul	Unknown
455	Bantul	Unknown
456	Bantul	Unknown
457	Bantul	Unknown
458	Bantul	Unknown
459	Bantul	Unknown
460	Bantul	Unknown
461	Bantul	Unknown
462	Bantul	Unknown
463	Sleman	Unknown
464	Bantul	Unknown
465	Yogyakarta City	Unknown
466	Bantul	Unknown
467	Bantul	Unknown
468	Bantul	Unknown
469	Bantul	Unknown
470	Bantul	Unknown
471	Bantul	Unknown
472	Bantul	Stage 2
473	Sleman	Unknown
474	Bantul	Unknown
475	Yogyakarta City	Unknown
476	Bantul	Unknown
477	Sleman	Unknown
478	Bantul	Unknown
479	Bantul	Unknown
480	Bantul	Unknown
481	Bantul	Unknown
482	Bantul	Unknown
483	Bantul	Unknown
484	Bantul	Unknown
485	Bantul	Unknown
486	Bantul	Unknown
487	Bantul	Stage 4
488	Sleman	Unknown
489	Bantul	Unknown
490	Bantul	Unknown
491	Bantul	Unknown
492	Bantul	Unknown
493	Bantul	Stage 4
494	Bantul	Unknown
495	Bantul	Unknown
496	Bantul	Unknown
497	Bantul	Unknown
498	Yogyakarta City	Unknown
499	Bantul	Stage 4
500	Bantul	Stage 4
501	Bantul	Unknown
502	Bantul	Unknown
503	Bantul	Unknown
504	Bantul	Stage 4
505	Bantul	Stage 2
506	Bantul	Unknown
507	Bantul	Unknown
508	Bantul	Unknown
509	Bantul	Unknown
510	Bantul	Unknown
511	Bantul	Unknown
512	Bantul	Stage 2
513	Sleman	Unknown
514	Bantul	Stage 2
515	Bantul	Stage 2
516	Bantul	Stage 2
517	Bantul	Unknown
518	Bantul	Unknown
519	Bantul	Unknown
520	Bantul	Stage 4
521	Bantul	Unknown
522	Bantul	Unknown
523	Bantul	Unknown
524	Bantul	Unknown
525	Bantul	Unknown
526	Bantul	Stage 2
527	Bantul	Unknown
528	Bantul	Stage 4
529	Bantul	Unknown
530	Bantul	Unknown
531	Bantul	Unknown
532	Bantul	Unknown
533	Bantul	Unknown
534	Bantul	Unknown
535	Bantul	Unknown
536	Bantul	Stage 2
537	Bantul	Unknown
538	Yogyakarta City	Unknown
539	Bantul	Unknown
540	Bantul	Unknown
541	Bantul	Unknown
542	Bantul	Unknown
543	Bantul	Stage 1
544	Bantul	Unknown
545	Bantul	Unknown
546	Bantul	Unknown
547	Bantul	Unknown
548	Bantul	Unknown
549	Bantul	Stage 4
550	Bantul	Unknown
551	Bantul	Unknown
552	Bantul	Unknown
553	Bantul	Unknown
554	Bantul	Unknown
555	Bantul	Unknown
556	Bantul	Stage 4
557	Bantul	Unknown
558	Bantul	Unknown
559	Bantul	Unknown
560	Bantul	Stage 2
561	Bantul	Unknown
562	Bantul	Unknown
563	Bantul	Unknown
564	Bantul	Unknown
565	Bantul	Unknown
566	Bantul	Unknown
567	Bantul	Unknown
568	Bantul	Unknown
569	Bantul	Stage 2
570	Bantul	Unknown
571	Bantul	Stage 4
572	Bantul	Unknown
573	Bantul	Stage 3
574	Bantul	Unknown
575	Bantul	Unknown
576	Bantul	Unknown
577	Bantul	Unknown
578	Bantul	Stage 4
579	Bantul	Stage 2
580	Yogyakarta City	Unknown
581	Bantul	Unknown
582	Bantul	Unknown
583	Sleman	Unknown
584	Sleman	Stage 4
585	Bantul	Unknown
586	Bantul	Unknown
587	Bantul	Unknown
588	Yogyakarta City	Stage 4
589	Sleman	Stage 2
590	Yogyakarta City	Stage 3
591	Sleman	Stage 3
592	Sleman	Unknown
593	Sleman	Stage 4
594	Yogyakarta City	Unknown
595	Yogyakarta City	Unknown
596	Yogyakarta City	Stage 4
597	Yogyakarta City	Stage 4
598	Sleman	Stage 2
599	Sleman	Unknown
600	Sleman	Unknown
601	Sleman	Unknown
602	Yogyakarta City	Stage 3
603	Yogyakarta City	Unknown
604	Yogyakarta City	Unknown
605	Yogyakarta City	Unknown
606	Yogyakarta City	Unknown
607	Sleman	Stage 4
608	Sleman	Stage 2
609	Yogyakarta City	Stage 4
610	Sleman	Stage 4
611	Sleman	Unknown
612	Yogyakarta City	Stage 3
613	Bantul	Stage 4
614	Yogyakarta City	Unknown
615	Sleman	Stage 3
616	Yogyakarta City	Stage 4
617	Bantul	Unknown
618	Sleman	Unknown
619	Yogyakarta City	Unknown
620	Yogyakarta City	Stage 3
621	Sleman	Unknown
622	Yogyakarta City	Unknown
623	Bantul	Stage 4
624	Sleman	Stage 3
625	Sleman	Stage 4
626	Yogyakarta City	Unknown
627	Sleman	Unknown
628	Bantul	Unknown
629	Sleman	Stage 4
630	Bantul	Unknown
631	Yogyakarta City	Stage 2
632	Sleman	Stage 3
633	Sleman	Unknown
634	Sleman	Stage 2
635	Sleman	Unknown
636	Sleman	Unknown
637	Bantul	Unknown
638	Sleman	Stage 2
639	Sleman	Unknown
640	Sleman	Stage 4
641	Yogyakarta City	Unknown
642	Sleman	Unknown
643	Sleman	Unknown
644	Sleman	Stage 2
645	Yogyakarta City	Unknown
646	Sleman	Unknown
647	Yogyakarta City	Unknown
648	Yogyakarta City	Unknown
649	Bantul	Stage 4
650	Sleman	Unknown
651	Yogyakarta City	Stage 4
652	Yogyakarta City	Unknown
653	Sleman	Stage 4
654	Yogyakarta City	Stage 4
655	Sleman	Unknown
656	Yogyakarta City	Stage 4
657	Sleman	Unknown
658	Sleman	Unknown
659	Bantul	Unknown
660	Bantul	Unknown
661	Sleman	Stage 3
662	Sleman	Unknown
663	Yogyakarta City	Unknown
664	Sleman	Unknown
665	Sleman	Stage 3
666	Sleman	Stage 3
667	Sleman	Stage 2
668	Yogyakarta City	Stage 4
669	Yogyakarta City	Stage 4
670	Sleman	Stage 4
671	Sleman	Unknown
672	Sleman	Unknown
673	Yogyakarta City	Unknown
674	Sleman	Unknown
675	Sleman	Unknown
676	Yogyakarta City	Stage 4
677	Yogyakarta City	Stage 2
678	Sleman	Stage 3
679	Sleman	Stage 4
680	Sleman	Unknown
681	Sleman	Unknown
682	Yogyakarta City	Unknown
683	Sleman	Unknown
684	Yogyakarta City	Stage 4
685	Sleman	Unknown
686	Yogyakarta City	Stage 4
687	Yogyakarta City	Unknown
688	Yogyakarta City	Unknown
689	Sleman	Unknown
690	Sleman	Unknown
691	Sleman	Unknown
692	Sleman	Stage 4
693	Yogyakarta City	Stage 2
694	Bantul	Stage 2
695	Sleman	Unknown
696	Sleman	Unknown
697	Sleman	Unknown
698	Sleman	Unknown
699	Sleman	Unknown
700	Yogyakarta City	Unknown
701	Sleman	Unknown
702	Bantul	Unknown
703	Sleman	Stage 2
704	Yogyakarta City	Unknown
705	Sleman	Unknown
706	Sleman	Stage 3
707	Sleman	Stage 4
708	Yogyakarta City	Unknown
709	Sleman	Unknown
710	Bantul	Stage 3
711	Sleman	Unknown
712	Sleman	Unknown
713	Sleman	Unknown
714	Sleman	Unknown
715	Sleman	Stage 1
716	Sleman	Unknown
717	Sleman	Unknown
718	Sleman	Unknown
719	Yogyakarta City	Stage 4
720	Sleman	Stage 4
721	Sleman	Unknown
722	Yogyakarta City	Unknown
723	Bantul	Unknown
724	Sleman	Stage 4
725	Sleman	Unknown
726	Sleman	Stage 2
727	Sleman	Stage 3
728	Sleman	Unknown
729	Yogyakarta City	Unknown
730	Sleman	Unknown
731	Sleman	Unknown
732	Yogyakarta City	Unknown
733	Bantul	Stage 4
734	Sleman	Stage 4
735	Sleman	Unknown
736	Bantul	Stage 3
737	Yogyakarta City	Unknown
738	Yogyakarta City	Unknown
739	Sleman	Unknown
740	Sleman	Unknown
741	Sleman	Stage 4
742	Sleman	Unknown
743	Yogyakarta City	Stage 1
744	Sleman	Unknown
745	Sleman	Unknown
746	Sleman	Stage 4
747	Sleman	Stage 2
748	Yogyakarta City	Stage 3
749	Yogyakarta City	Unknown
750	Bantul	Unknown
751	Sleman	Unknown
752	Sleman	Unknown
753	Sleman	Unknown
754	Yogyakarta City	Unknown
755	Yogyakarta City	Stage 3
756	Bantul	Stage 3
757	Yogyakarta City	Unknown
758	Bantul	Unknown
759	Sleman	Unknown
760	Yogyakarta City	Stage 2
761	Sleman	Unknown
762	Yogyakarta City	Stage 4
763	Bantul	Unknown
764	Sleman	Unknown
765	Sleman	Stage 3
766	Sleman	Unknown
767	Sleman	Unknown
768	Bantul	Unknown
769	Sleman	Unknown
770	Yogyakarta City	Stage 4
771	Yogyakarta City	Stage 2
772	Bantul	Stage 4
773	Sleman	Stage 3
774	Sleman	Stage 4
775	Bantul	Stage 3
776	Yogyakarta City	Stage 3
777	Yogyakarta City	Stage 4
778	Yogyakarta City	Unknown
779	Sleman	Unknown
780	Sleman	Unknown
781	Yogyakarta City	Unknown
782	Bantul	Unknown
783	Sleman	Unknown
784	Bantul	Unknown
785	Bantul	Unknown
786	Bantul	Unknown
787	Yogyakarta City	Stage 4
788	Bantul	Unknown
789	Sleman	Stage 3
790	Yogyakarta City	Stage 3
791	Yogyakarta City	Unknown
792	Bantul	Unknown
793	Bantul	Stage 4
794	Sleman	Stage 2
795	Bantul	Unknown
796	Yogyakarta City	Stage 4
797	Sleman	Unknown
798	Sleman	Unknown
799	Yogyakarta City	Unknown
800	Bantul	Unknown
801	Sleman	Unknown
802	Sleman	Unknown
803	Sleman	Stage 4
804	Sleman	Stage 4
805	Sleman	Unknown
806	Yogyakarta City	Stage 1
807	Yogyakarta City	Unknown
808	Yogyakarta City	Stage 4
809	Sleman	Unknown
810	Bantul	Unknown
811	Sleman	Unknown
812	Yogyakarta City	Unknown
813	Yogyakarta City	Stage 4
814	Sleman	Unknown
815	Sleman	Stage 3
816	Sleman	Stage 4
817	Sleman	Unknown
818	Sleman	Unknown
819	Bantul	Unknown
820	Bantul	Unknown
821	Yogyakarta City	Unknown
822	Sleman	Unknown
823	Sleman	Unknown
824	Yogyakarta City	Unknown
825	Sleman	Unknown
826	Sleman	Stage 3
827	Sleman	Stage 4
828	Sleman	Unknown
829	Yogyakarta City	Unknown
830	Bantul	Stage 2
831	Yogyakarta City	Stage 3
832	Yogyakarta City	Unknown
833	Yogyakarta City	Stage 3
834	Yogyakarta City	Stage 2
835	Sleman	Stage 4
836	Sleman	Unknown
837	Sleman	Unknown
838	Sleman	Unknown
839	Sleman	Unknown
840	Yogyakarta City	Unknown
841	Sleman	Unknown
842	Sleman	Unknown
843	Sleman	Stage 3
844	Bantul	Stage 3
845	Sleman	Unknown
846	Sleman	Stage 3
847	Sleman	Unknown
848	Yogyakarta City	Unknown
849	Yogyakarta City	Stage 4
850	Yogyakarta City	Unknown
851	Bantul	Stage 4
852	Sleman	Unknown
853	Bantul	Stage 2
854	Sleman	Stage 4
855	Yogyakarta City	Stage 4
856	Yogyakarta City	Stage 4
857	Yogyakarta City	Stage 4
858	Yogyakarta City	Unknown
859	Bantul	Stage 4
860	Sleman	Unknown
861	Sleman	Unknown
862	Bantul	Unknown
863	Yogyakarta City	Stage 3
864	Yogyakarta City	Unknown
865	Bantul	Unknown
866	Yogyakarta City	Stage 4
867	Bantul	Unknown
868	Bantul	Stage 2
869	Bantul	Unknown
870	Bantul	Unknown
871	Bantul	Unknown
872	Sleman	Unknown
873	Yogyakarta City	Unknown
874	Bantul	Unknown
875	Sleman	Stage 2
876	Yogyakarta City	Stage 4
877	Yogyakarta City	Unknown
878	Bantul	Stage 4
879	Sleman	Unknown
880	Bantul	Unknown
881	Bantul	Stage 2
882	Sleman	Stage 4
883	Sleman	Unknown
884	Sleman	Stage 2
885	Sleman	Stage 3
886	Sleman	Stage 4
887	Bantul	Stage 3
888	Sleman	Stage 4
889	Sleman	Stage 4
890	Bantul	Stage 3
891	Sleman	Unknown
892	Bantul	Stage 2
893	Bantul	Stage 4
894	Yogyakarta City	Unknown
895	Sleman	Stage 3
896	Sleman	Stage 4
897	Sleman	Stage 1
898	Sleman	Stage 4
899	Sleman	Unknown
900	Yogyakarta City	Stage 3
901	Sleman	Stage 4
902	Sleman	Unknown
903	Sleman	Stage 4
904	Yogyakarta City	Unknown
905	Yogyakarta City	Stage 4
906	Sleman	Stage 4
907	Yogyakarta City	Unknown
908	Sleman	Unknown
909	Sleman	Stage 4
910	Yogyakarta City	Unknown
911	Yogyakarta City	Stage 4
912	Sleman	Unknown
913	Yogyakarta City	Unknown
914	Yogyakarta City	Stage 4
915	Yogyakarta City	Unknown
916	Sleman	Stage 4
917	Bantul	Unknown
918	Yogyakarta City	Unknown
919	Sleman	Stage 4
920	Yogyakarta City	Unknown
921	Yogyakarta City	Stage 4
922	Sleman	Stage 4
923	Yogyakarta City	Unknown
924	Sleman	Stage 4
925	Sleman	Stage 4
926	Yogyakarta City	Stage 3
927	Yogyakarta City	Stage 4
928	Yogyakarta City	Stage 2
929	Sleman	Stage 2
930	Yogyakarta City	Stage 4
931	Sleman	Stage 3
932	Bantul	Unknown
933	Sleman	Stage 3
934	Bantul	Stage 3
935	Sleman	Stage 4
936	Bantul	Stage 3
937	Sleman	Stage 4
938	Sleman	Unknown
939	Bantul	Unknown
940	Bantul	Stage 3
941	Sleman	Stage 2
942	Sleman	Unknown
943	Yogyakarta City	Unknown
944	Sleman	Unknown
945	Yogyakarta City	Stage 4
946	Bantul	Unknown
947	Sleman	Unknown
948	Sleman	Stage 4
949	Sleman	Unknown
950	Yogyakarta City	Stage 4
951	Sleman	Unknown
952	Sleman	Unknown
953	Yogyakarta City	Stage 4
954	Sleman	Stage 4
955	Sleman	Stage 4
956	Sleman	Stage 3
957	Bantul	Stage 3
958	Sleman	Unknown
959	Sleman	Stage 4
960	Yogyakarta City	Stage 4
961	Bantul	Stage 4
962	Sleman	Stage 4
963	Sleman	Stage 4
964	Sleman	Unknown
965	Sleman	Stage 4
966	Sleman	Stage 4
967	Sleman	Unknown
968	Sleman	Stage 4
969	Sleman	Stage 4
970	Sleman	Stage 4
971	Sleman	Unknown
972	Yogyakarta City	Stage 4
973	Sleman	Unknown
974	Sleman	Unknown
975	Sleman	Stage 4
976	Sleman	Unknown
977	Sleman	Stage 4
978	Sleman	Stage 4
979	Sleman	Unknown
980	Yogyakarta City	Unknown
981	Sleman	Unknown
982	Sleman	Stage 4
983	Sleman	Stage 3
984	Sleman	Stage 4
985	Yogyakarta City	Unknown
986	Sleman	Stage 2
987	Sleman	Stage 3
988	Yogyakarta City	Stage 3
989	Sleman	Stage 4
990	Sleman	Stage 4
991	Sleman	Unknown
992	Sleman	Unknown
993	Sleman	Unknown
994	Sleman	Stage 4
995	Sleman	Unknown
996	Sleman	Unknown
997	Yogyakarta City	Stage 4
998	Sleman	Stage 3
999	Sleman	Unknown
1000	Yogyakarta City	Unknown
1001	Bantul	Stage 4
1002	Sleman	Unknown
1003	Sleman	Unknown
1004	Yogyakarta City	Stage 4
1005	Sleman	Unknown
1006	Bantul	Stage 3
1007	Sleman	Unknown
1008	Bantul	Unknown
1009	Bantul	Unknown
1010	Sleman	Stage 4
1011	Sleman	Unknown
1012	Bantul	Stage 4
1013	Bantul	Unknown
1014	Yogyakarta City	Unknown
1015	Sleman	Stage 4
1016	Bantul	Unknown
1017	Yogyakarta City	Stage 4
1018	Sleman	Stage 4
1019	Sleman	Unknown
1020	Sleman	Stage 3
1021	Yogyakarta City	Stage 4
1022	Yogyakarta City	Stage 3
1023	Yogyakarta City	Unknown
1024	Yogyakarta City	Stage 2
1025	Bantul	Unknown
1026	Bantul	Unknown
1027	Sleman	Unknown
1028	Sleman	Stage 3
1029	Sleman	Stage 4
1030	Sleman	Stage 3
1031	Sleman	Stage 3
1032	Bantul	Unknown
1033	Bantul	Unknown
1034	Yogyakarta City	Unknown
1035	Bantul	Unknown
1036	Yogyakarta City	Stage 1
1037	Sleman	Unknown
1038	Yogyakarta City	Unknown
1039	Bantul	Unknown
1040	Bantul	Stage 3
1041	Yogyakarta City	Unknown
1042	Sleman	Unknown
1043	Bantul	Unknown
1044	Sleman	Stage 4
1045	Bantul	Unknown
1046	Yogyakarta City	Unknown
1047	Bantul	Unknown
1048	Sleman	Stage 2
1049	Bantul	Stage 4
1050	Sleman	Unknown
1051	Yogyakarta City	Unknown
1052	Yogyakarta City	Unknown
1053	Bantul	Stage 4
1054	Yogyakarta City	Stage 4
1055	Bantul	Unknown
1056	Bantul	Unknown
1057	Sleman	Unknown
1058	Sleman	Unknown
1059	Sleman	Unknown
1060	Sleman	Stage 2
1061	Sleman	Stage 4
1062	Sleman	Stage 2
1063	Sleman	Unknown
1064	Sleman	Unknown
1065	Bantul	Unknown
1066	Sleman	Unknown
1067	Yogyakarta City	Stage 4
1068	Bantul	Stage 3
1069	Yogyakarta City	Stage 4
1070	Yogyakarta City	Unknown
1071	Sleman	Unknown
1072	Sleman	Unknown
1073	Bantul	Stage 3
1074	Yogyakarta City	Unknown
1075	Sleman	Unknown
1076	Sleman	Unknown
1077	Sleman	Unknown
1078	Yogyakarta City	Stage 4
1079	Yogyakarta City	Unknown
1080	Sleman	Stage 2
1081	Sleman	Stage 4
1082	Sleman	Unknown
1083	Sleman	Stage 3
1084	Yogyakarta City	Unknown
1085	Sleman	Stage 4
1086	Sleman	Stage 3
1087	Sleman	Stage 3
1088	Sleman	Unknown
1089	Bantul	Unknown
1090	Bantul	Unknown
1091	Sleman	Unknown
1092	Sleman	Unknown
1093	Sleman	Unknown
1094	Sleman	Unknown
1095	Sleman	Stage 4
1096	Sleman	Unknown
1097	Bantul	Stage 3
1098	Sleman	Unknown
1099	Yogyakarta City	Unknown
1100	Bantul	Unknown
1101	Sleman	Unknown
1102	Sleman	Stage 4
1103	Bantul	Unknown
1104	Sleman	Unknown
1105	Sleman	Unknown
1106	Sleman	Unknown
1107	Yogyakarta City	Unknown
1108	Sleman	Unknown
1109	Sleman	Stage 3
1110	Bantul	Stage 3
1111	Sleman	Stage 2
1112	Sleman	Unknown
1113	Yogyakarta City	Unknown
1114	Bantul	Unknown
1115	Sleman	Unknown
1116	Bantul	Stage 3
1117	Sleman	Unknown
1118	Yogyakarta City	Unknown
1119	Yogyakarta City	Stage 4
1120	Sleman	Unknown
1121	Yogyakarta City	Unknown
1122	Yogyakarta City	Stage 4
1123	Yogyakarta City	Unknown
1124	Sleman	Stage 4
1125	Sleman	Unknown
1126	Bantul	Unknown
1127	Sleman	Stage 4
1128	Sleman	Unknown
1129	Sleman	Unknown
1130	Sleman	Unknown
1131	Sleman	Unknown
1132	Sleman	Stage 4
1133	Yogyakarta City	Unknown
1134	Bantul	Stage 3
1135	Sleman	Unknown
1136	Bantul	Unknown
1137	Sleman	Unknown
1138	Sleman	Unknown
1139	Sleman	Unknown
1140	Sleman	Unknown
1141	Sleman	Unknown
1142	Sleman	Stage 4
1143	Sleman	Unknown
1144	Bantul	Stage 4
1145	Sleman	Unknown
1146	Sleman	Unknown
1147	Sleman	Stage 2
1148	Sleman	Unknown
1149	Yogyakarta City	Stage 4
1150	Bantul	Stage 2
1151	Bantul	Stage 2
1152	Sleman	Unknown
1153	Bantul	Stage 4
1154	Yogyakarta City	Unknown
1155	Bantul	Unknown
1156	Sleman	Unknown
1157	Sleman	Stage 3
1158	Yogyakarta City	Unknown
1159	Bantul	Unknown
1160	Bantul	Stage 3
1161	Sleman	Stage 4
1162	Bantul	Stage 2
1163	Sleman	Unknown
1164	Sleman	Stage 2
1165	Bantul	Unknown
1166	Yogyakarta City	Unknown
1167	Sleman	Unknown
1168	Yogyakarta City	Stage 3
1169	Sleman	Unknown
1170	Sleman	Stage 3
1171	Sleman	Unknown
1172	Sleman	Stage 3
1173	Sleman	Unknown
1174	Sleman	Unknown
1175	Sleman	Unknown
1176	Bantul	Unknown
1177	Bantul	Unknown
1178	Yogyakarta City	Unknown
1179	Sleman	Unknown
1180	Sleman	Unknown
1181	Yogyakarta City	Stage 1
1182	Sleman	Unknown
1183	Bantul	Stage 4
1184	Bantul	Unknown
1185	Yogyakarta City	Unknown
1186	Sleman	Unknown
1187	Sleman	Unknown
1188	Sleman	Unknown
1189	Sleman	Unknown
1190	Sleman	Unknown
1191	Sleman	Unknown
1192	Sleman	Unknown
1193	Sleman	Unknown
1194	Sleman	Stage 4
1195	Sleman	Stage 3
1196	Bantul	Unknown
1197	Sleman	Unknown
1198	Sleman	Unknown
1199	Sleman	Unknown
1200	Yogyakarta City	Stage 4
1201	Sleman	Stage 2
1202	Sleman	Unknown
1203	Sleman	Stage 4
1204	Bantul	Unknown
1205	Yogyakarta City	Unknown
1206	Bantul	Unknown
1207	Bantul	Unknown
1208	Bantul	Stage 3
1209	Sleman	Stage 4
1210	Bantul	Unknown
1211	Bantul	Unknown
1212	Bantul	Unknown
1213	Bantul	Unknown
1214	Bantul	Unknown
1215	Bantul	Unknown
1216	Yogyakarta City	Unknown
1217	Sleman	Unknown
1218	Sleman	Stage 2
1219	Sleman	Unknown
1220	Sleman	Stage 3
1221	Bantul	Unknown
1222	Bantul	Unknown
1223	Sleman	Unknown
1224	Bantul	Unknown
1225	Sleman	Unknown
1226	Sleman	Unknown
1227	Bantul	Unknown
1228	Bantul	Unknown
1229	Yogyakarta City	Unknown
1230	Bantul	Unknown
1231	Sleman	Unknown
1232	Bantul	Unknown
1233	Yogyakarta City	Unknown
1234	Sleman	Stage 2
1235	Sleman	Unknown
1236	Bantul	Unknown
1237	Bantul	Unknown
1238	Bantul	Unknown
1239	Sleman	Unknown
1240	Bantul	Unknown
1241	Bantul	Unknown
1242	Yogyakarta City	Unknown
1243	Sleman	Unknown
1244	Bantul	Stage 3
1245	Sleman	Stage 3
1246	Bantul	Stage 3
1247	Yogyakarta City	Stage 2
1248	Yogyakarta City	Unknown
1249	Yogyakarta City	Unknown
1250	Yogyakarta City	Unknown
1251	Sleman	Unknown
1252	Bantul	Unknown
1253	Bantul	Unknown
1254	Yogyakarta City	Unknown
1255	Yogyakarta City	Unknown
1256	Bantul	Unknown
1257	Bantul	Unknown
1258	Bantul	Unknown
1259	Bantul	Unknown
1260	Bantul	Unknown
1261	Yogyakarta City	Unknown
1262	Bantul	Unknown
1263	Sleman	Unknown
1264	Yogyakarta City	Unknown
1265	Sleman	Unknown
1266	Yogyakarta City	Unknown
1267	Yogyakarta City	Unknown
1268	Bantul	Unknown
1269	Bantul	Unknown
1270	Bantul	Unknown
1271	Bantul	Unknown
1272	Yogyakarta City	Unknown
1273	Yogyakarta City	Unknown
1274	Yogyakarta City	Stage 4
1275	Yogyakarta City	Unknown
1276	Bantul	Unknown
1277	Yogyakarta City	Unknown
1278	Bantul	Unknown
1279	Sleman	Unknown
1280	Bantul	Unknown
1281	Bantul	Unknown
1282	Bantul	Unknown
1283	Bantul	Unknown
1284	Bantul	Unknown
1285	Bantul	Unknown
1286	Bantul	Unknown
1287	Bantul	Unknown
1288	Bantul	Unknown
1289	Bantul	Unknown
1290	Bantul	Unknown
1291	Yogyakarta City	Unknown
1292	Bantul	Unknown
1293	Yogyakarta City	Unknown
1294	Bantul	Unknown
1295	Bantul	Unknown
1296	Bantul	Stage 4
1297	Yogyakarta City	Unknown
1298	Bantul	Unknown
1299	Bantul	Unknown
1300	Sleman	Unknown
1301	Yogyakarta City	Unknown
1302	Bantul	Unknown
1303	Bantul	Unknown
1304	Bantul	Unknown
1305	Yogyakarta City	Unknown
1306	Yogyakarta City	Unknown
1307	Yogyakarta City	Unknown
1308	Sleman	Unknown
1309	Yogyakarta City	Unknown
1310	Bantul	Unknown
1311	Bantul	Unknown
1312	Bantul	Unknown
1313	Yogyakarta City	Unknown
1314	Bantul	Unknown
1315	Bantul	Unknown
1316	Yogyakarta City	Unknown
1317	Sleman	Unknown
1318	Yogyakarta City	Unknown
1319	Yogyakarta City	Unknown
1320	Yogyakarta City	Unknown
1321	Yogyakarta City	Unknown
1322	Yogyakarta City	Unknown
1323	Yogyakarta City	Unknown
1324	Yogyakarta City	Unknown
1325	Bantul	Unknown
1326	Bantul	Unknown
1327	Bantul	Unknown
1328	Bantul	Unknown
1329	Bantul	Unknown
1330	Yogyakarta City	Unknown
1331	Yogyakarta City	Unknown
1332	Sleman	Unknown
1333	Bantul	Unknown
1334	Yogyakarta City	Unknown
1335	Sleman	Unknown
1336	Bantul	Unknown
1337	Bantul	Unknown
1338	Yogyakarta City	Unknown
1339	Sleman	Unknown
1340	Yogyakarta City	Unknown
1341	Bantul	Unknown
1342	Bantul	Unknown
1343	Yogyakarta City	Unknown
1344	Bantul	Unknown
1345	Bantul	Unknown
1346	Bantul	Unknown
1347	Yogyakarta City	Unknown
1348	Bantul	Stage 4
1349	Bantul	Unknown
1350	Bantul	Unknown
1351	Yogyakarta City	Unknown
1352	Yogyakarta City	Unknown
1353	Yogyakarta City	Unknown
1354	Yogyakarta City	Unknown
1355	Bantul	Unknown
1356	Bantul	Unknown
1357	Yogyakarta City	Unknown
1358	Bantul	Unknown
1359	Sleman	Unknown
1360	Bantul	Unknown
1361	Bantul	Unknown
1362	Yogyakarta City	Unknown
1363	Yogyakarta City	Unknown
1364	Yogyakarta City	Unknown
1365	Bantul	Unknown
1366	Bantul	Unknown
1367	Yogyakarta City	Unknown
1368	Bantul	Unknown
1369	Yogyakarta City	Unknown
1370	Bantul	Unknown
1371	Yogyakarta City	Unknown
1372	Bantul	Unknown
1373	Yogyakarta City	Unknown
1374	Sleman	Unknown
1375	Bantul	Unknown
1376	Bantul	Unknown
1377	Bantul	Unknown
1378	Bantul	Unknown
1379	Bantul	Unknown
1380	Sleman	Unknown
1381	Sleman	Unknown
1382	Yogyakarta City	Unknown
1383	Bantul	Unknown
1384	Bantul	Unknown
1385	Bantul	Unknown
1386	Sleman	Unknown
1387	Bantul	Unknown
1388	Bantul	Unknown
1389	Bantul	Unknown
1390	Yogyakarta City	Unknown
1391	Yogyakarta City	Unknown
1392	Yogyakarta City	Unknown
1393	Yogyakarta City	Unknown
1394	Sleman	Unknown
1395	Bantul	Unknown
1396	Yogyakarta City	Unknown
1397	Sleman	Unknown
1398	Sleman	Unknown
1399	Yogyakarta City	Unknown
1400	Sleman	Unknown
1401	Yogyakarta City	Unknown
1402	Yogyakarta City	Unknown
1403	Yogyakarta City	Unknown
1404	Bantul	Unknown
1405	Yogyakarta City	Unknown
1406	Yogyakarta City	Unknown
1407	Bantul	Unknown
1408	Bantul	Unknown
1409	Yogyakarta City	Unknown
1410	Bantul	Unknown
1411	Bantul	Unknown
1412	Bantul	Unknown
1413	Bantul	Unknown
1414	Yogyakarta City	Unknown
1415	Sleman	Unknown
1416	Yogyakarta City	Unknown
1417	Yogyakarta City	Unknown
1418	Yogyakarta City	Unknown
1419	Bantul	Unknown
1420	Sleman	Unknown
1421	Yogyakarta City	Unknown
1422	Yogyakarta City	Unknown
1423	Bantul	Unknown
1424	Sleman	Unknown
1425	Yogyakarta City	Unknown
1426	Bantul	Unknown
1427	Bantul	Unknown
1428	Yogyakarta City	Unknown
1429	Yogyakarta City	Unknown
1430	Sleman	Unknown
1431	Bantul	Unknown
1432	Yogyakarta City	Unknown
1433	Sleman	Unknown
1434	Bantul	Unknown
1435	Bantul	Unknown
1436	Bantul	Unknown
1437	Bantul	Unknown
1438	Bantul	Unknown
1439	Yogyakarta City	Unknown
1440	Bantul	Unknown
1441	Bantul	Unknown
1442	Yogyakarta City	Unknown
1443	Yogyakarta City	Unknown
1444	Yogyakarta City	Unknown
1445	Bantul	Unknown
1446	Bantul	Unknown
1447	Bantul	Unknown
1448	Bantul	Unknown
1449	Bantul	Unknown
1450	Yogyakarta City	Unknown
1451	Sleman	Unknown
1452	Bantul	Unknown
1453	Yogyakarta City	Unknown
1454	Bantul	Unknown
1455	Bantul	Unknown
1456	Sleman	Unknown
1457	Yogyakarta City	Stage 2
1458	Yogyakarta City	Unknown
1459	Yogyakarta City	Unknown
1460	Bantul	Unknown
1461	Bantul	Unknown
1462	Bantul	Unknown
1463	Yogyakarta City	Unknown
1464	Bantul	Unknown
1465	Bantul	Unknown
1466	Yogyakarta City	Unknown
1467	Sleman	Unknown
1468	Bantul	Unknown
1469	Yogyakarta City	Unknown
1470	Bantul	Unknown
1471	Yogyakarta City	Unknown
1472	Yogyakarta City	Stage 4
1473	Bantul	Stage 4
1474	Bantul	Unknown
1475	Bantul	Unknown
1476	Bantul	Unknown
1477	Bantul	Unknown
1478	Bantul	Unknown
1479	Bantul	Unknown
1480	Sleman	Unknown
1481	Sleman	Unknown
1482	Sleman	Unknown
1483	Sleman	Unknown
1484	Sleman	Unknown
1485	Sleman	Unknown
1486	Sleman	Unknown
1487	Sleman	Unknown
1488	Bantul	Unknown
1489	Sleman	Unknown
1490	Sleman	Unknown
1491	Sleman	Unknown
1492	Sleman	Unknown
1493	Sleman	Unknown
1494	Sleman	Unknown
1495	Sleman	Unknown
1496	Bantul	Unknown
1497	Sleman	Unknown
1498	Sleman	Unknown
1499	Sleman	Unknown
1500	Sleman	Unknown
1501	Sleman	Unknown
1502	Sleman	Unknown
1503	Sleman	Unknown
1504	Sleman	Unknown
1505	Sleman	Unknown
1506	Sleman	Unknown
1507	Sleman	Unknown
1508	Sleman	Unknown
1509	Sleman	Unknown
1510	Sleman	Unknown
1511	Sleman	Unknown
1512	Sleman	Unknown
1513	Sleman	Unknown
1514	Sleman	Unknown
1515	Sleman	Stage 4
1516	Bantul	Unknown
1517	Sleman	Unknown
1518	Bantul	Unknown
1519	Sleman	Unknown
1520	Sleman	Stage 4
1521	Bantul	Unknown
1522	Sleman	Stage 4
1523	Sleman	Unknown
1524	Sleman	Unknown
1525	Sleman	Unknown
1526	Sleman	Unknown
1527	Bantul	Unknown
1528	Sleman	Unknown
1529	Sleman	Unknown
1530	Sleman	Unknown
1531	Sleman	Unknown
1532	Sleman	Unknown
1533	Sleman	Unknown
1534	Sleman	Unknown
1535	Sleman	Unknown
1536	Sleman	Unknown
1537	Sleman	Unknown
1538	Bantul	Unknown
1539	Bantul	Unknown
1540	Sleman	Unknown
1541	Sleman	Stage 4
1542	Sleman	Unknown
1543	Bantul	Unknown
1544	Bantul	Unknown
1545	Bantul	Unknown
1546	Bantul	Unknown
1547	Bantul	Unknown
1548	Bantul	Unknown
1549	Bantul	Unknown
1550	Bantul	Stage 4
1551	Bantul	Unknown
1552	Bantul	Unknown
1553	Bantul	Stage 4
1554	Bantul	Unknown
1555	Bantul	Stage 4
1556	Bantul	Unknown
1557	Bantul	Stage 4
1558	Bantul	Unknown
1559	Bantul	Unknown
1560	Bantul	Unknown
1561	Bantul	Unknown
1562	Bantul	Unknown
1563	Bantul	Unknown
1564	Bantul	Stage 4
1565	Sleman	Unknown
1566	Bantul	Unknown
1567	Bantul	Unknown
1568	Bantul	Stage 4
1569	Bantul	Unknown
1570	Bantul	Unknown
1571	Bantul	Unknown
1572	Bantul	Unknown
1573	Bantul	Unknown
1574	Bantul	Unknown
1575	Bantul	Unknown
1576	Yogyakarta City	Unknown
1577	Sleman	Unknown
1578	Sleman	Unknown
1579	Sleman	Stage 4
1580	Yogyakarta City	Unknown
1581	Sleman	Stage 4
1582	Yogyakarta City	Stage 4
1583	Sleman	Unknown
1584	Sleman	Stage 4
1585	Sleman	Unknown
1586	Sleman	Unknown
1587	Sleman	Unknown
1588	Sleman	Unknown
1589	Yogyakarta City	Unknown
1590	Sleman	Unknown
1591	Sleman	Unknown
1592	Yogyakarta City	Unknown
1593	Sleman	Unknown
1594	Bantul	Stage 4
1595	Yogyakarta City	Unknown
1596	Sleman	Stage 4
1597	Yogyakarta City	Unknown
1598	Yogyakarta City	Stage 4
1599	Sleman	Unknown
1600	Yogyakarta City	Stage 4
1601	Sleman	Unknown
1602	Yogyakarta City	Stage 1
1603	Yogyakarta City	Unknown
1604	Bantul	Stage 4
1605	Sleman	Unknown
1606	Yogyakarta City	Unknown
1607	Sleman	Unknown
1608	Sleman	Unknown
1609	Yogyakarta City	Stage 4
1610	Yogyakarta City	Unknown
1611	Sleman	Unknown
1612	Yogyakarta City	Stage 3
1613	Yogyakarta City	Stage 4
1614	Yogyakarta City	Unknown
1615	Yogyakarta City	Unknown
1616	Sleman	Unknown
1617	Yogyakarta City	Unknown
1618	Yogyakarta City	Stage 4
1619	Sleman	Unknown
1620	Sleman	Unknown
1621	Sleman	Unknown
1622	Sleman	Unknown
1623	Yogyakarta City	Unknown
1624	Sleman	Unknown
1625	Sleman	Unknown
1626	Yogyakarta City	Unknown
1627	Yogyakarta City	Unknown
1628	Sleman	Stage 4
1629	Yogyakarta City	Unknown
1630	Bantul	Stage 4
1631	Sleman	Unknown
1632	Yogyakarta City	Unknown
1633	Yogyakarta City	Unknown
1634	Sleman	Unknown
1635	Sleman	Unknown
1636	Sleman	Unknown
1637	Sleman	Unknown
1638	Sleman	Unknown
1639	Sleman	Stage 3
1640	Sleman	Unknown
1641	Yogyakarta City	Unknown
1642	Sleman	Stage 4
1643	Sleman	Unknown
1644	Sleman	Unknown
1645	Sleman	Unknown
1646	Bantul	Stage 4
1647	Sleman	Unknown
1648	Bantul	Unknown
1649	Yogyakarta City	Unknown
1650	Sleman	Unknown
1651	Sleman	Stage 4
1652	Sleman	Stage 4
1653	Bantul	Unknown
1654	Yogyakarta City	Unknown
1655	Yogyakarta City	Unknown
1656	Yogyakarta City	Unknown
1657	Sleman	Stage 4
1658	Yogyakarta City	Stage 4
1659	Sleman	Unknown
1660	Sleman	Unknown
1661	Bantul	Unknown
1662	Sleman	Unknown
1663	Sleman	Unknown
1664	Bantul	Unknown
1665	Bantul	Unknown
1666	Sleman	Stage 4
1667	Sleman	Unknown
1668	Yogyakarta City	Stage 4
1669	Sleman	Unknown
1670	Yogyakarta City	Stage 4
1671	Sleman	Unknown
1672	Sleman	Unknown
1673	Bantul	Stage 4
1674	Yogyakarta City	Unknown
1675	Yogyakarta City	Unknown
1676	Bantul	Unknown
1677	Yogyakarta City	Unknown
1678	Sleman	Stage 4
1679	Yogyakarta City	Unknown
1680	Sleman	Unknown
1681	Sleman	Unknown
1682	Yogyakarta City	Unknown
1683	Sleman	Stage 4
1684	Yogyakarta City	Stage 4
1685	Sleman	Unknown
1686	Yogyakarta City	Unknown
1687	Yogyakarta City	Stage 4
1688	Sleman	Unknown
1689	Sleman	Stage 4
1690	Sleman	Unknown
1691	Yogyakarta City	Unknown
1692	Yogyakarta City	Unknown
1693	Sleman	Unknown
1694	Sleman	Unknown
1695	Sleman	Unknown
1696	Yogyakarta City	Unknown
1697	Sleman	Unknown
1698	Sleman	Unknown
1699	Yogyakarta City	Stage 4
1700	Yogyakarta City	Unknown
1701	Yogyakarta City	Unknown
1702	Sleman	Unknown
1703	Yogyakarta City	Unknown
1704	Bantul	Unknown
1705	Sleman	Stage 4
1706	Yogyakarta City	Unknown
1707	Yogyakarta City	Unknown
1708	Sleman	Unknown
1709	Sleman	Unknown
1710	Sleman	Unknown
1711	Yogyakarta City	Unknown
1712	Yogyakarta City	Unknown
1713	Yogyakarta City	Unknown
1714	Sleman	Unknown
1715	Sleman	Stage 4
1716	Yogyakarta City	Unknown
1717	Sleman	Unknown
1718	Yogyakarta City	Unknown
1719	Sleman	Stage 4
1720	Bantul	Unknown
1721	Bantul	Unknown
1722	Yogyakarta City	Unknown
1723	Sleman	Unknown
1724	Bantul	Unknown
1725	Sleman	Unknown
1726	Yogyakarta City	Stage 4
1727	Yogyakarta City	Unknown
1728	Sleman	Unknown
1729	Sleman	Unknown
1730	Sleman	Unknown
1731	Sleman	Unknown
1732	Yogyakarta City	Unknown
1733	Yogyakarta City	Unknown
1734	Yogyakarta City	Unknown
1735	Sleman	Stage 3
1736	Yogyakarta City	Unknown
1737	Bantul	Unknown
1738	Sleman	Unknown
1739	Yogyakarta City	Unknown
1740	Sleman	Unknown
1741	Sleman	Unknown
1742	Yogyakarta City	Unknown
1743	Sleman	Unknown
1744	Sleman	Stage 3
1745	Yogyakarta City	Unknown
1746	Bantul	Unknown
1747	Sleman	Stage 3
1748	Yogyakarta City	Unknown
1749	Yogyakarta City	Unknown
1750	Sleman	Unknown
1751	Sleman	Unknown
1752	Sleman	Unknown
1753	Sleman	Unknown
1754	Sleman	Unknown
1755	Sleman	Unknown
1756	Sleman	Unknown
1757	Sleman	Unknown
1758	Yogyakarta City	Unknown
1759	Yogyakarta City	Unknown
1760	Sleman	Unknown
1761	Sleman	Stage 4
1762	Sleman	Unknown
1763	Yogyakarta City	Unknown
1764	Sleman	Unknown
1765	Sleman	Unknown
1766	Sleman	Unknown
1767	Sleman	Unknown
1768	Yogyakarta City	Unknown
1769	Yogyakarta City	Unknown
1770	Sleman	Unknown
1771	Yogyakarta City	Stage 4
1772	Yogyakarta City	Unknown
1773	Sleman	Unknown
1774	Yogyakarta City	Unknown
1775	Sleman	Stage 4
1776	Yogyakarta City	Unknown
1777	Sleman	Unknown
1778	Yogyakarta City	Unknown
1779	Sleman	Unknown
1780	Bantul	Unknown
1781	Yogyakarta City	Unknown
1782	Yogyakarta City	Unknown
1783	Bantul	Unknown
1784	Yogyakarta City	Unknown
1785	Sleman	Unknown
1786	Bantul	Unknown
1787	Sleman	Unknown
1788	Bantul	Unknown
1789	Sleman	Unknown
1790	Bantul	Unknown
1791	Bantul	Stage 4
1792	Sleman	Unknown
1793	Sleman	Unknown
1794	Sleman	Unknown
1795	Sleman	Unknown
1796	Sleman	Unknown
1797	Sleman	Unknown
1798	Sleman	Unknown
1799	Bantul	Stage 4
1800	Sleman	Unknown
1801	Sleman	Unknown
1802	Sleman	Unknown
1803	Sleman	Unknown
1804	Bantul	Unknown
1805	Bantul	Unknown
1806	Sleman	Unknown
1807	Sleman	Unknown
1808	Sleman	Unknown
1809	Sleman	Stage 4
1810	Sleman	Unknown
1811	Bantul	Stage 4
1812	Yogyakarta City	Stage 4
1813	Sleman	Stage 4
1814	Yogyakarta City	Stage 4
1815	Yogyakarta City	Stage 4
1816	Sleman	Stage 4
1817	Yogyakarta City	Stage 4
1818	Yogyakarta City	Unknown
1819	Yogyakarta City	Unknown
1820	Sleman	Unknown
1821	Sleman	Unknown
1822	Yogyakarta City	Unknown
1823	Yogyakarta City	Unknown
1824	Bantul	Unknown
1825	Bantul	Unknown
1826	Sleman	Unknown
1827	Bantul	Unknown
1828	Yogyakarta City	Unknown
1829	Sleman	Unknown
1830	Sleman	Stage 4
1831	Yogyakarta City	Unknown
1832	Bantul	Unknown
1833	Sleman	Unknown
1834	Sleman	Unknown
1835	Yogyakarta City	Stage 4
1836	Yogyakarta City	Stage 4
1837	Yogyakarta City	Unknown
1838	Sleman	Unknown
1839	Bantul	Unknown
1840	Sleman	Stage 4
1841	Sleman	Stage 4
1842	Sleman	Stage 4
1843	Yogyakarta City	Unknown
1844	Bantul	Stage 4
1845	Sleman	Unknown
1846	Bantul	Unknown
1847	Sleman	Unknown
1848	Bantul	Unknown
1849	Yogyakarta City	Unknown
1850	Yogyakarta City	Unknown
1851	Yogyakarta City	Unknown
1852	Yogyakarta City	Stage 4
1853	Yogyakarta City	Stage 4
1854	Yogyakarta City	Unknown
1855	Yogyakarta City	Unknown
1856	Yogyakarta City	Stage 4
1857	Sleman	Stage 4
1858	Sleman	Unknown
1859	Sleman	Unknown
1860	Sleman	Stage 4
1861	Sleman	Unknown
1862	Yogyakarta City	Unknown
1863	Sleman	Stage 4
1864	Bantul	Unknown
1865	Sleman	Unknown
1866	Bantul	Stage 4
1867	Bantul	Stage 4
1868	Sleman	Stage 4
1869	Sleman	Stage 4
1870	Yogyakarta City	Unknown
1871	Sleman	Unknown
1872	Sleman	Unknown
1873	Sleman	Unknown
1874	Bantul	Unknown
1875	Sleman	Stage 4
1876	Bantul	Unknown
1877	Sleman	Unknown
1878	Sleman	Stage 2
1879	Sleman	Unknown
1880	Bantul	Unknown
1881	Yogyakarta City	Unknown
1882	Bantul	Stage 1
1883	Sleman	Stage 3
1884	Yogyakarta City	Unknown
1885	Yogyakarta City	Unknown
1886	Sleman	Unknown
1887	Yogyakarta City	Stage 4
1888	Yogyakarta City	Unknown
1889	Bantul	Unknown
1890	Bantul	Unknown
1891	Sleman	Unknown
1892	Yogyakarta City	Stage 3
1893	Yogyakarta City	Unknown
1894	Yogyakarta City	Unknown
1895	Yogyakarta City	Unknown
1896	Sleman	Unknown
1897	Sleman	Unknown
1898	Sleman	Unknown
1899	Bantul	Unknown
1900	Bantul	Stage 2
1901	Bantul	Unknown
1902	Sleman	Unknown
1903	Sleman	Unknown
1904	Sleman	Unknown
1905	Sleman	Unknown
1906	Bantul	Unknown
1907	Sleman	Unknown
1908	Sleman	Stage 4
1909	Sleman	Stage 4
1910	Bantul	Stage 4
1911	Bantul	Unknown
1912	Sleman	Unknown
1913	Sleman	Unknown
1914	Sleman	Stage 3
1915	Bantul	Unknown
1916	Sleman	Unknown
1917	Sleman	Unknown
1918	Yogyakarta City	Unknown
1919	Sleman	Stage 1
1920	Bantul	Stage 3
1921	Sleman	Unknown
1922	Bantul	Unknown
1923	Sleman	Unknown
1924	Sleman	Unknown
1925	Bantul	Unknown
1926	Bantul	Stage 2
1927	Sleman	Unknown
1928	Sleman	Stage 3
1929	Bantul	Unknown
1930	Sleman	Unknown
1931	Sleman	Unknown
1932	Sleman	Unknown
1933	Sleman	Unknown
1934	Sleman	Stage 4
1935	Bantul	Stage 3
1936	Sleman	Stage 3
1937	Sleman	Stage 2
1938	Bantul	Stage 2
1939	Bantul	Unknown
1940	Bantul	Unknown
1941	Bantul	Stage 3
1942	Sleman	Unknown
1943	Bantul	Unknown
1944	Sleman	Stage 2
1945	Sleman	Unknown
1946	Bantul	Stage 2
1947	Sleman	Stage 3
1948	Sleman	Unknown
1949	Bantul	Unknown
1950	Bantul	Unknown
1951	Bantul	Unknown
1952	Bantul	Unknown
1953	Sleman	Unknown
1954	Sleman	Unknown
1955	Sleman	Unknown
1956	Sleman	Unknown
1957	Yogyakarta City	Unknown
1958	Sleman	Unknown
1959	Sleman	Unknown
1960	Bantul	Unknown
1961	Yogyakarta City	Unknown
1962	Bantul	Unknown
1963	Sleman	Unknown
1964	Yogyakarta City	Unknown
1965	Sleman	Unknown
1966	Bantul	Unknown
1967	Sleman	Unknown
1968	Bantul	Unknown
1969	Bantul	Unknown
1970	Bantul	Unknown
1971	Yogyakarta City	Unknown
1972	Sleman	Unknown
1973	Bantul	Unknown
1974	Sleman	Unknown
1975	Sleman	Unknown
1976	Sleman	Unknown
1977	Sleman	Unknown
1978	Yogyakarta City	Unknown
1979	Yogyakarta City	Unknown
1980	Sleman	Unknown
1981	Sleman	Unknown
1982	Sleman	Unknown
1983	Bantul	Unknown
1984	Bantul	Unknown
1985	Yogyakarta City	Unknown
1986	Bantul	Unknown
1987	Sleman	Unknown
1988	Yogyakarta City	Unknown
1989	Bantul	Unknown
1990	Yogyakarta City	Unknown
1991	Bantul	Unknown
1992	Sleman	Unknown
1993	Sleman	Unknown
1994	Bantul	Unknown
1995	Yogyakarta City	Unknown
1996	Sleman	Unknown
1997	Yogyakarta City	Unknown
1998	Sleman	Unknown
1999	Sleman	Unknown
[truncated: 2,269 more rows]
